# Supplementary material for: Expression of Neurotrophins and Its Receptors During Fetal Development in the Human Cochlea
Source: Int J Mol Sci. 2024 Dec 3;25(23):13007. doi: 10.3390/ijms252313007 (PMC11641258; doi:10.3390/ijms252313007)
Supplement: Supplementary file 1 [file ijms-25-13007-s001.zip]

Archive with 1 entries (1 files):
- ijms-3305626-supplementary.pdf
